# Supplementary material for: Investigating Chaperone like Activity of Green Silver Nanoparticles: Possible Implications in Drug Development
Source: Molecules. 2022 Jan 29;27(3):944. doi: 10.3390/molecules27030944 (PMC8838336; doi:10.3390/molecules27030944)
Supplement: Supplementary file 1 [file molecules-27-00944-s001.zip]

Archive with 1 entries (1 files):
- molecules-1558138-supplementary.pdf
